# Supplementary material for: Experimental study on tailings cementation by MICP technique with immersion curing
Source: PLoS One. 2022 Aug 1;17(8):e0272281. doi: 10.1371/journal.pone.0272281 (PMC9342764; doi:10.1371/journal.pone.0272281)
Supplement: S1 Data — (XLSX) [file pone.0272281.s001.xlsx]

## Sheet: Sheet1
Size	0min	30min	60min	90min	1：1:1:1
μm	%	%	%	%	%
0.405	0	0	0	0.08	0
0.46	0	0	0.09	0.19	0
0.523	0	0.08	0.21	0.33	0
0.594	0	0.18	0.36	0.5	0.13
0.675	0	0.29	0.52	0.69	0.37
0.767	0	0.41	0.69	0.89	0.69
0.872	0	0.53	0.86	1.09	1.04
0.991	0	0.64	1.03	1.29	1.39
1.13	0	0.75	1.2	1.49	1.72
1.28	0	0.87	1.38	1.7	2.03
1.45	0	1	1.58	1.94	2.35
1.65	0	1.16	1.82	2.22	2.7
1.88	0	1.36	2.11	2.56	3.08
2.13	0	1.61	2.46	2.97	3.5
2.42	0	1.91	2.87	3.44	3.94
2.75	0.07	2.25	3.34	3.98	4.4
3.12	0.15	2.64	3.86	4.58	4.88
3.55	0.24	3.06	4.42	5.23	5.38
4.03	0.33	3.51	5.02	5.93	5.9
4.58	0.42	3.98	5.65	6.67	6.45
5.21	0.52	4.48	6.32	7.45	7.03
5.92	0.62	5.01	7.03	8.27	7.65
6.72	0.73	5.58	7.8	9.16	8.32
7.64	0.85	6.21	8.65	10.13	9.04
8.68	0.99	6.91	9.59	11.21	9.82
9.86	1.15	7.7	10.65	12.41	10.67
11.2	1.33	8.6	11.84	13.75	11.6
12.7	1.54	9.61	13.18	15.24	12.64
14.5	1.78	10.75	14.66	16.88	13.79
16.4	2.05	12.01	16.29	18.67	15.06
18.7	2.36	13.4	18.06	20.61	16.45
21.2	2.71	14.91	19.97	22.69	17.95
24.1	3.13	16.56	22.02	24.91	19.56
27.4	3.66	18.37	24.23	27.29	21.28
31.1	4.36	20.38	26.64	29.86	23.13
35.3	5.32	22.65	29.31	32.67	25.15
40.1	6.67	25.27	32.32	35.8	27.42
45.6	8.55	28.34	35.76	39.33	30.04
51.8	11.12	31.99	39.73	43.35	33.13
58.9	14.52	36.31	44.3	48.47	36.83
66.9	18.86	41.36	49.49	53.73	41.25
76	24.18	47.14	55.25	59.24	46.44
86.4	30.45	53.57	61.45	65.49	52.38
98.1	37.55	60.47	67.89	71.59	58.94
111	45.26	67.59	74.3	77.64	65.9
127	53.3	74.61	80.38	83.29	72.95
144	61.37	81.2	85.85	88.28	79.73
163	69.14	87.03	90.49	92.41	85.88
186	76.34	91.86	94.16	95.56	91.08
211	82.74	95.54	96.82	97.74	95.11
240	88.17	98.06	98.56	99.07	97.9
272	92.54	99.53	99.55	99.74	99.53
310	95.82	99.97	99.99	99.99	100
352	98.06	100	100	100
400	99.38
454	99.99
516	100

## Sheet: Sheet2
5.02271	347		5.02271	5729
5.05613	387		5.05613	5727
5.08956	347		5.08956	5713
5.12298	349		5.12298	5722
5.1564	347		5.1564	5699
5.18982	343		5.18982	5727
5.22325	351		5.22325	5689
5.25667	334		5.25667	5663
5.29009	320		5.29009	5708
5.32351	359		5.32351	5661
5.35694	363		5.35694	5655
5.39036	373		5.39036	5694
5.42378	353		5.42378	5669
5.4572	327		5.4572	5700
5.49063	320		5.49063	5651
5.52405	384		5.52405	5692
5.55747	413		5.55747	5671
5.59089	378		5.59089	5661
5.62432	338		5.62432	5652
5.65774	348		5.65774	5606
5.69116	368		5.69116	5616
5.72459	344		5.72459	5661
5.75801	345		5.75801	5673
5.79143	375		5.79143	5700
5.82485	345		5.82485	5626
5.85827	337		5.85827	5656
5.8917	368		5.8917	5682
5.92512	369		5.92512	5665
5.95854	377		5.95854	5609
5.99197	363		5.99197	5694
6.02539	349		6.02539	5648
6.05881	354		6.05881	5627
6.09223	378		6.09223	5591
6.12566	367		6.12566	5625
6.15908	334		6.15908	5607
6.1925	332		6.1925	5643
6.22592	332		6.22592	5693
6.25934	348		6.25934	5683
6.29277	363		6.29277	5697
6.32619	394		6.32619	5633
6.35961	375		6.35961	5649
6.39304	372		6.39304	5609
6.42646	372		6.42646	5609
6.45988	362		6.45988	5556
6.4933	336		6.4933	5575
6.52672	364		6.52672	5612
6.56015	363		6.56015	5610
6.59357	345		6.59357	5612
6.62699	325		6.62699	5607
6.66042	355		6.66042	5625
6.69384	359		6.69384	5593
6.72726	354		6.72726	5619
6.76068	337		6.76068	5577
6.79411	340		6.79411	5579
6.82753	376		6.82753	5582
6.86095	344		6.86095	5568
6.89437	364		6.89437	5602
6.9278	349		6.9278	5560
6.96122	334		6.96122	5585
6.99464	328		6.99464	5575
7.02806	325		7.02806	5548
7.06149	327		7.06149	5614
7.09491	346		7.09491	5592
7.12833	340		7.12833	5573
7.16175	376		7.16175	5587
7.19518	333		7.19518	5544
7.2286	341		7.2286	5560
7.26202	355		7.26202	5545
7.29544	340		7.29544	5582
7.32887	345		7.32887	5565
7.36229	382		7.36229	5511
7.39571	356		7.39571	5558
7.42913	372		7.42913	5572
7.46256	301		7.46256	5562
7.49598	346		7.49598	5590
7.5294	340		7.5294	5537
7.56282	302		7.56282	5627
7.59625	333		7.59625	5565
7.62967	313		7.62967	5534
7.66309	321		7.66309	5569
7.69651	323		7.69651	5560
7.72994	345		7.72994	5563
7.76336	326		7.76336	5536
7.79678	332		7.79678	5585
7.8302	328		7.8302	5535
7.86363	320		7.86363	5519
7.89705	306		7.89705	5522
7.93047	333		7.93047	5561
7.96389	337		7.96389	5522
7.99732	304		7.99732	5535
8.03074	331		8.03074	5527
8.06416	301		8.06416	5522
8.09759	336		8.09759	5533
8.13101	304		8.13101	5557
8.16443	346		8.16443	5542
8.19785	328		8.19785	5528
8.23128	325		8.23128	5546
8.2647	301		8.2647	5513
8.29812	303		8.29812	5505
8.33154	307		8.33154	5534
8.36496	311		8.36496	5527
8.39839	314		8.39839	5491
8.43181	343		8.43181	5542
8.46523	320		8.46523	5508
8.49865	315		8.49865	5559
8.53208	276		8.53208	5526
8.5655	316		8.5655	5536
8.59892	335		8.59892	5509
8.63235	324		8.63235	5504
8.66577	318		8.66577	5526
8.69919	348		8.69919	5538
8.73261	326		8.73261	5546
8.76604	366		8.76604	5494
8.79946	345		8.79946	5559
8.83288	363		8.83288	5503
8.8663	323		8.8663	5592
8.89973	363		8.89973	5613
8.93315	371		8.93315	5552
8.96657	294		8.96657	5523
8.99999	352		8.99999	5524
9.03342	345		9.03342	5529
9.06684	327		9.06684	5502
9.10026	292		9.10026	5499
9.13368	311		9.13368	5529
9.16711	322		9.16711	5491
9.20053	331		9.20053	5532
9.23395	303		9.23395	5497
9.26737	293		9.26737	5546
9.3008	341		9.3008	5492
9.33422	311		9.33422	5531
9.36764	308		9.36764	5497
9.40106	366		9.40106	5513
9.43449	313		9.43449	5552
9.46791	316		9.46791	5569
9.50133	325		9.50133	5580
9.53475	317		9.53475	5554
9.56818	293		9.56818	5508
9.6016	307		9.6016	5497
9.63502	270		9.63502	5532
9.66844	289		9.66844	5508
9.70187	302		9.70187	5526
9.73529	314		9.73529	5496
9.76871	359		9.76871	5522
9.80213	277		9.80213	5453
9.83556	312		9.83556	5493
9.86898	321		9.86898	5481
9.9024	352		9.9024	5430
9.93582	314		9.93582	5447
9.96925	294		9.96925	5515
10.0027	306		10.0027	5453
10.0361	302		10.0361	5466
10.0695	299		10.0695	5435
10.1029	305		10.1029	5466
10.1364	289		10.1364	5448
10.1698	291		10.1698	5437
10.2032	292		10.2032	5517
10.2366	314		10.2366	5532
10.27	296		10.27	5515
10.3035	311		10.3035	5505
10.3369	303		10.3369	5488
10.3703	300		10.3703	5551
10.4037	291		10.4037	5558
10.4372	284		10.4372	5654
10.4706	333		10.4706	5781
10.504	324		10.504	5698
10.5374	356		10.5374	6217
10.5709	356		10.5709	5814
10.6043	375		10.6043	5537
10.6377	429		10.6377	5428
10.6711	495		10.6711	5460
10.7045	348		10.7045	5489
10.738	292		10.738	5477
10.7714	294		10.7714	5468
10.8048	293		10.8048	5479
10.8382	275		10.8382	5465
10.8717	287		10.8717	5447
10.9051	312		10.9051	5414
10.9385	265		10.9385	5465
10.9719	274		10.9719	5462
11.0053	260		11.0053	5480
11.0388	283		11.0388	5479
11.0722	279		11.0722	5454
11.1056	242		11.1056	5455
11.139	277		11.139	5421
11.1724	274		11.1724	5462
11.2059	271		11.2059	5467
11.2393	290		11.2393	5458
11.2727	265		11.2727	5452
11.3061	260		11.3061	5448
11.3396	251		11.3396	5443
11.373	263		11.373	5423
11.4064	251		11.4064	5441
11.4398	271		11.4398	5445
11.4733	265		11.4733	5496
11.5067	258		11.5067	5446
11.5401	259		11.5401	5448
11.5735	232		11.5735	5452
11.6069	287		11.6069	5450
11.6404	281		11.6404	5505
11.6738	277		11.6738	5408
11.7072	231		11.7072	5422
11.7406	241		11.7406	5452
11.7741	282		11.7741	5456
11.8075	268		11.8075	5454
11.8409	244		11.8409	5421
11.8743	285		11.8743	5395
11.9078	272		11.9078	5434
11.9412	254		11.9412	5425
11.9746	244		11.9746	5407
12.008	262		12.008	5411
12.0414	234		12.0414	5402
12.0749	248		12.0749	5427
12.1083	281		12.1083	5439
12.1417	289		12.1417	5452
12.1751	256		12.1751	5482
12.2086	234		12.2086	5467
12.242	260		12.242	5408
12.2754	272		12.2754	5400
12.3088	280		12.3088	5437
12.3422	253		12.3422	5423
12.3757	262		12.3757	5466
12.4091	256		12.4091	5479
12.4425	282		12.4425	5482
12.4759	302		12.4759	5513
12.5093	270		12.5093	5656
12.5428	252		12.5428	5636
12.5762	299		12.5762	5643
12.6096	316		12.6096	5496
12.6431	336		12.6431	5417
12.6765	330		12.6765	5451
12.7099	259		12.7099	5405
12.7433	256		12.7433	5414
12.7767	280		12.7767	5424
12.8102	294		12.8102	5401
12.8436	230		12.8436	5410
12.877	259		12.877	5399
12.9104	254		12.9104	5383
12.9438	275		12.9438	5445
12.9773	242		12.9773	5389
13.0107	221		13.0107	5410
13.0441	244		13.0441	5386
13.0775	201		13.0775	5349
13.111	219		13.111	5394
13.1444	253		13.1444	5401
13.1778	241		13.1778	5372
13.2112	256		13.2112	5409
13.2447	240		13.2447	5418
13.2781	266		13.2781	5387
13.3115	269		13.3115	5391
13.3449	232		13.3449	5372
13.3783	250		13.3783	5376
13.4118	260		13.4118	5397
13.4452	244		13.4452	5384
13.4786	259		13.4786	5394
13.512	197		13.512	5405
13.5455	224		13.5455	5387
13.5789	244		13.5789	5390
13.6123	233		13.6123	5377
13.6457	242		13.6457	5379
13.6791	223		13.6791	5402
13.7126	224		13.7126	5393
13.746	258		13.746	5389
13.7794	268		13.7794	5376
13.8128	233		13.8128	5375
13.8463	254		13.8463	5379
13.8797	215		13.8797	5381
13.9131	234		13.9131	5413
13.9465	259		13.9465	5424
13.98	234		13.98	5400
14.0134	276		14.0134	5393
14.0468	221		14.0468	5394
14.0802	225		14.0802	5370
14.1136	218		14.1136	5367
14.1471	237		14.1471	5381
14.1805	246		14.1805	5353
14.2139	246		14.2139	5354
14.2473	223		14.2473	5366
14.2807	230		14.2807	5372
14.3142	256		14.3142	5365
14.3476	207		14.3476	5349
14.381	243		14.381	5371
14.4144	238		14.4144	5385
14.4479	242		14.4479	5331
14.4813	240		14.4813	5369
14.5147	220		14.5147	5398
14.5481	255		14.5481	5317
14.5816	229		14.5816	5348
14.615	199		14.615	5381
14.6484	262		14.6484	5335
14.6818	207		14.6818	5378
14.7152	232		14.7152	5358
14.7487	238		14.7487	5419
14.7821	254		14.7821	5370
14.8155	233		14.8155	5358
14.8489	238		14.8489	5338
14.8824	225		14.8824	5333
14.9158	249		14.9158	5318
14.9492	213		14.9492	5358
14.9826	208		14.9826	5354
15.016	230		15.016	5391
15.0495	222		15.0495	5344
15.0829	202		15.0829	5372
15.1163	227		15.1163	5354
15.1497	223		15.1497	5395
15.1832	194		15.1832	5352
15.2166	234		15.2166	5355
15.25	268		15.25	5358
15.2834	232		15.2834	5320
15.3169	213		15.3169	5363
15.3503	209		15.3503	5349
15.3837	235		15.3837	5342
15.4171	214		15.4171	5359
15.4505	243		15.4505	5327
15.484	220		15.484	5358
15.5174	220		15.5174	5358
15.5508	228		15.5508	5338
15.5842	211		15.5842	5340
15.6176	213		15.6176	5328
15.6511	227		15.6511	5326
15.6845	240		15.6845	5363
15.7179	231		15.7179	5364
15.7513	222		15.7513	5330
15.7848	222		15.7848	5351
15.8182	249		15.8182	5328
15.8516	225		15.8516	5373
15.885	215		15.885	5350
15.9184	239		15.9184	5352
15.9519	246		15.9519	5350
15.9853	205		15.9853	5366
16.0187	209		16.0187	5356
16.0521	228		16.0521	5327
16.0856	214		16.0856	5324
16.119	229		16.119	5337
16.1524	202		16.1524	5367
16.1858	211		16.1858	5348
16.2193	202		16.2193	5350
16.2527	250		16.2527	5331
16.2861	204		16.2861	5373
16.3195	198		16.3195	5328
16.3529	212		16.3529	5314
16.3864	271		16.3864	5312
16.4198	250		16.4198	5323
16.4532	243		16.4532	5338
16.4866	255		16.4866	5348
16.5201	228		16.5201	5331
16.5535	231		16.5535	5328
16.5869	200		16.5869	5358
16.6203	204		16.6203	5324
16.6537	223		16.6537	5342
16.6872	215		16.6872	5331
16.7206	215		16.7206	5321
16.754	205		16.754	5291
16.7874	213		16.7874	5319
16.8209	201		16.8209	5339
16.8543	204		16.8543	5324
16.8877	205		16.8877	5312
16.9211	223		16.9211	5331
16.9546	180		16.9546	5327
16.988	186		16.988	5346
17.0214	189		17.0214	5361
17.0548	179		17.0548	5310
17.0882	191		17.0882	5298
17.1217	209		17.1217	5327
17.1551	218		17.1551	5349
17.1885	210		17.1885	5333
17.2219	245		17.2219	5328
17.2554	221		17.2554	5313
17.2888	205		17.2888	5284
17.3222	191		17.3222	5289
17.3556	201		17.3556	5338
17.3891	212		17.3891	5306
17.4225	213		17.4225	5343
17.4559	230		17.4559	5384
17.4893	275		17.4893	5342
17.5227	237		17.5227	5346
17.5562	254		17.5562	5325
17.5896	177		17.5896	5358
17.623	228		17.623	5307
17.6564	225		17.6564	5308
17.6898	202		17.6898	5300
17.7233	190		17.7233	5347
17.7567	172		17.7567	5325
17.7901	196		17.7901	5301
17.8235	204		17.8235	5320
17.857	214		17.857	5331
17.8904	207		17.8904	5323
17.9238	201		17.9238	5308
17.9572	220		17.9572	5358
17.9906	186		17.9906	5285
18.0241	212		18.0241	5313
18.0575	221		18.0575	5323
18.0909	220		18.0909	5314
18.1243	200		18.1243	5296
18.1578	211		18.1578	5309
18.1912	196		18.1912	5320
18.2246	210		18.2246	5293
18.258	212		18.258	5326
18.2915	221		18.2915	5337
18.3249	225		18.3249	5330
18.3583	198		18.3583	5356
18.3917	186		18.3917	5285
18.4251	203		18.4251	5312
18.4586	209		18.4586	5298
18.492	203		18.492	5295
18.5254	202		18.5254	5328
18.5588	176		18.5588	5287
18.5923	215		18.5923	5307
18.6257	183		18.6257	5324
18.6591	191		18.6591	5314
18.6925	201		18.6925	5323
18.726	201		18.726	5336
18.7594	208		18.7594	5325
18.7928	203		18.7928	5324
18.8262	222		18.8262	5332
18.8596	207		18.8596	5355
18.8931	197		18.8931	5360
18.9265	235		18.9265	5290
18.9599	230		18.9599	5325
18.9933	211		18.9933	5329
19.0267	183		19.0267	5313
19.0602	204		19.0602	5274
19.0936	188		19.0936	5287
19.127	201		19.127	5300
19.1604	217		19.1604	5291
19.1939	209		19.1939	5302
19.2273	200		19.2273	5273
19.2607	194		19.2607	5318
19.2941	220		19.2941	5315
19.3275	202		19.3275	5300
19.361	200		19.361	5305
19.3944	239		19.3944	5318
19.4278	190		19.4278	5320
19.4612	188		19.4612	5254
19.4947	230		19.4947	5271
19.5281	220		19.5281	5304
19.5615	201		19.5615	5301
19.5949	217		19.5949	5297
19.6284	214		19.6284	5316
19.6618	199		19.6618	5315
19.6952	211		19.6952	5302
19.7286	251		19.7286	5297
19.762	232		19.762	5270
19.7955	200		19.7955	5301
19.8289	198		19.8289	5316
19.8623	181		19.8623	5294
19.8957	213		19.8957	5298
19.9292	212		19.9292	5312
19.9626	210		19.9626	5264
19.996	204		19.996	5313
20.0294	172		20.0294	5301
20.0629	202		20.0629	5281
20.0963	179		20.0963	5257
20.1297	198		20.1297	5292
20.1631	183		20.1631	5293
20.1965	209		20.1965	5277
20.23	207		20.23	5264
20.2634	184		20.2634	5291
20.2968	178		20.2968	5298
20.3302	188		20.3302	5271
20.3636	172		20.3636	5274
20.3971	219		20.3971	5293
20.4305	181		20.4305	5278
20.4639	219		20.4639	5298
20.4973	217		20.4973	5309
20.5308	196		20.5308	5328
20.5642	204		20.5642	5302
20.5976	201		20.5976	5310
20.631	168		20.631	5308
20.6644	228		20.6644	5327
20.6979	202		20.6979	5444
20.7313	241		20.7313	5477
20.7647	246		20.7647	5433
20.7981	255		20.7981	5499
20.8316	284		20.8316	5763
20.865	374		20.865	5814
20.8984	693		20.8984	5961
20.9318	1531		20.9318	5826
20.9653	1624		20.9653	5615
20.9987	1578		20.9987	5529
21.0321	946		21.0321	5417
21.0655	541		21.0655	5360
21.0989	314		21.0989	5381
21.1324	253		21.1324	5393
21.1658	240		21.1658	5364
21.1992	238		21.1992	5298
21.2326	243		21.2326	5283
21.2661	189		21.2661	5332
21.2995	214		21.2995	5244
21.3329	218		21.3329	5290
21.3663	204		21.3663	5294
21.3998	220		21.3998	5290
21.4332	190		21.4332	5259
21.4666	202		21.4666	5300
21.5	210		21.5	5286
21.5334	176		21.5334	5301
21.5669	207		21.5669	5302
21.6003	188		21.6003	5269
21.6337	183		21.6337	5289
21.6671	188		21.6671	5250
21.7005	203		21.7005	5280
21.734	200		21.734	5256
21.7674	177		21.7674	5264
21.8008	179		21.8008	5286
21.8342	199		21.8342	5270
21.8677	191		21.8677	5308
21.9011	182		21.9011	5267
21.9345	174		21.9345	5302
21.9679	190		21.9679	5271
22.0014	210		22.0014	5282
22.0348	202		22.0348	5249
22.0682	196		22.0682	5264
22.1016	179		22.1016	5243
22.135	197		22.135	5307
22.1685	192		22.1685	5247
22.2019	209		22.2019	5257
22.2353	180		22.2353	5257
22.2687	177		22.2687	5261
22.3022	184		22.3022	5269
22.3356	191		22.3356	5262
22.369	196		22.369	5277
22.4024	153		22.4024	5251
22.4358	198		22.4358	5250
22.4693	193		22.4693	5266
22.5027	202		22.5027	5249
22.5361	180		22.5361	5280
22.5695	182		22.5695	5279
22.603	179		22.603	5252
22.6364	182		22.6364	5258
22.6698	173		22.6698	5319
22.7032	177		22.7032	5237
22.7367	194		22.7367	5289
22.7701	172		22.7701	5279
22.8035	201		22.8035	5270
22.8369	217		22.8369	5246
22.8703	205		22.8703	5290
22.9038	194		22.9038	5289
22.9372	196		22.9372	5300
22.9706	170		22.9706	5339
23.004	212		23.004	5304
23.0374	210		23.0374	5305
23.0709	190		23.0709	5316
23.1043	184		23.1043	5343
23.1377	158		23.1377	5342
23.1711	205		23.1711	5297
23.2046	193		23.2046	5281
23.238	213		23.238	5281
23.2714	207		23.2714	5268
23.3048	188		23.3048	5257
23.3383	168		23.3383	5248
23.3717	201		23.3717	5269
23.4051	176		23.4051	5285
23.4385	173		23.4385	5261
23.4719	189		23.4719	5255
23.5054	162		23.5054	5291
23.5388	203		23.5388	5280
23.5722	204		23.5722	5280
23.6056	186		23.6056	5280
23.6391	222		23.6391	5279
23.6725	221		23.6725	5296
23.7059	231		23.7059	5272
23.7393	196		23.7393	5240
23.7727	168		23.7727	5261
23.8062	201		23.8062	5237
23.8396	183		23.8396	5266
23.873	199		23.873	5240
23.9064	203		23.9064	5278
23.9399	192		23.9399	5296
23.9733	209		23.9733	5238
24.0067	199		24.0067	5290
24.0401	188		24.0401	5297
24.0736	183		24.0736	5277
24.107	194		24.107	5300
24.1404	198		24.1404	5297
24.1738	209		24.1738	5318
24.2072	223		24.2072	5302
24.2407	245		24.2407	5292
24.2741	234		24.2741	5285
24.3075	229		24.3075	5266
24.3409	223		24.3409	5254
24.3744	196		24.3744	5269
24.4078	207		24.4078	5261
24.4412	186		24.4412	5247
24.4746	209		24.4746	5259
24.5081	211		24.5081	5280
24.5415	188		24.5415	5247
24.5749	181		24.5749	5306
24.6083	188		24.6083	5303
24.6417	186		24.6417	5306
24.6752	180		24.6752	5279
24.7086	156		24.7086	5325
24.742	168		24.742	5287
24.7754	210		24.7754	5355
24.8088	172		24.8088	5383
24.8423	173		24.8423	5441
24.8757	179		24.8757	5457
24.9091	193		24.9091	5441
24.9425	199		24.9425	5453
24.976	179		24.976	5460
25.0094	168		25.0094	5379
25.0428	176		25.0428	5396
25.0762	178		25.0762	5362
25.1096	184		25.1096	5342
25.1431	180		25.1431	5364
25.1765	180		25.1765	5318
25.2099	192		25.2099	5354
25.2433	176		25.2433	5361
25.2768	221		25.2768	5323
25.3102	220		25.3102	5296
25.3436	190		25.3436	5290
25.377	201		25.377	5236
25.4105	199		25.4105	5292
25.4439	166		25.4439	5257
25.4773	188		25.4773	5271
25.5107	192		25.5107	5262
25.5441	180		25.5441	5270
25.5776	171		25.5776	5243
25.611	172		25.611	5257
25.6444	187		25.6444	5246
25.6778	176		25.6778	5259
25.7113	204		25.7113	5251
25.7447	182		25.7447	5300
25.7781	192		25.7781	5304
25.8115	199		25.8115	5261
25.845	192		25.845	5305
25.8784	191		25.8784	5273
25.9118	188		25.9118	5272
25.9452	193		25.9452	5293
25.9786	190		25.9786	5280
26.0121	203		26.0121	5281
26.0455	202		26.0455	5294
26.0789	178		26.0789	5298
26.1123	198		26.1123	5316
26.1457	205		26.1457	5319
26.1792	202		26.1792	5315
26.2126	211		26.2126	5326
26.246	205		26.246	5341
26.2794	204		26.2794	5343
26.3129	191		26.3129	5372
26.3463	241		26.3463	5515
26.3797	253		26.3797	5616
26.4131	235		26.4131	5547
26.4465	314		26.4465	5724
26.48	326		26.48	5851
26.5134	374		26.5134	6195
26.5468	455		26.5468	6386
26.5802	676		26.5802	7299
26.6137	1046		26.6137	8845
26.6471	1620		26.6471	14504
26.6805	2284		26.6805	15182
26.7139	3086		26.7139	14659
26.7474	4216		26.7474	10718
26.7808	3858		26.7808	8318
26.8142	3452		26.8142	6247
26.8476	1847		26.8476	5670
26.881	1255		26.881	5608
26.9145	540		26.9145	5587
26.9479	364		26.9479	5545
26.9813	332		26.9813	5532
27.0147	287		27.0147	5573
27.0482	250		27.0482	5613
27.0816	249		27.0816	5580
27.115	249		27.115	5593
27.1484	242		27.1484	5526
27.1819	249		27.1819	5467
27.2153	207		27.2153	5462
27.2487	207		27.2487	5390
27.2821	218		27.2821	5364
27.3155	200		27.3155	5292
27.349	197		27.349	5293
27.3824	178		27.3824	5302
27.4158	197		27.4158	5251
27.4492	224		27.4492	5274
27.4826	210		27.4826	5306
27.5161	241		27.5161	5279
27.5495	239		27.5495	5296
27.5829	240		27.5829	5275
27.6163	188		27.6163	5252
27.6498	210		27.6498	5286
27.6832	223		27.6832	5262
27.7166	192		27.7166	5259
27.75	220		27.75	5261
27.7834	205		27.7834	5277
27.8169	192		27.8169	5313
27.8503	181		27.8503	5252
27.8837	179		27.8837	5264
27.9171	187		27.9171	5272
27.9506	196		27.9506	5292
27.984	203		27.984	5272
28.0174	271		28.0174	5269
28.0508	439		28.0508	5255
28.0843	365		28.0843	5272
28.1177	316		28.1177	5249
28.1511	258		28.1511	5277
28.1845	203		28.1845	5285
28.2179	184		28.2179	5272
28.2514	190		28.2514	5240
28.2848	192		28.2848	5268
28.3182	184		28.3182	5275
28.3516	194		28.3516	5273
28.3851	189		28.3851	5268
28.4185	220		28.4185	5279
28.4519	187		28.4519	5266
28.4853	209		28.4853	5300
28.5188	225		28.5188	5384
28.5522	251		28.5522	5352
28.5856	282		28.5856	5506
28.619	323		28.619	5424
28.6524	302		28.6524	5361
28.6859	285		28.6859	5346
28.7193	252		28.7193	5312
28.7527	224		28.7527	5286
28.7861	190		28.7861	5278
28.8195	211		28.8195	5281
28.853	202		28.853	5256
28.8864	188		28.8864	5289
28.9198	180		28.9198	5280
28.9532	196		28.9532	5294
28.9867	176		28.9867	5281
29.0201	187		29.0201	5330
29.0535	203		29.0535	5312
29.0869	199		29.0869	5319
29.1204	188		29.1204	5282
29.1538	209		29.1538	5351
29.1872	192		29.1872	5457
29.2206	197		29.2206	5746
29.254	209		29.254	5636
29.2875	158		29.2875	5618
29.3209	162		29.3209	5824
29.3543	167		29.3543	6295
29.3877	157		29.3877	6665
29.4212	188		29.4212	6544
29.4546	201		29.4546	6398
29.488	187		29.488	5874
29.5214	177		29.5214	5631
29.5548	183		29.5548	5356
29.5883	183		29.5883	5332
29.6217	182		29.6217	5309
29.6551	200		29.6551	5280
29.6885	179		29.6885	5268
29.722	198		29.722	5228
29.7554	161		29.7554	5216
29.7888	186		29.7888	5280
29.8222	178		29.8222	5257
29.8557	173		29.8557	5272
29.8891	183		29.8891	5259
29.9225	194		29.9225	5258
29.9559	157		29.9559	5256
29.9893	161		29.9893	5268
30.0228	181		30.0228	5254
30.0562	178		30.0562	5261
30.0896	192		30.0896	5248
30.123	184		30.123	5263
30.1565	170		30.1565	5245
30.1899	166		30.1899	5241
30.2233	188		30.2233	5254
30.2567	173		30.2567	5225
30.2902	160		30.2902	5243
30.3236	161		30.3236	5231
30.357	153		30.357	5243
30.3904	160		30.3904	5241
30.4238	198		30.4238	5235
30.4573	190		30.4573	5237
30.4907	193		30.4907	5221
30.5241	179		30.5241	5249
30.5575	197		30.5575	5279
30.5909	183		30.5909	5241
30.6244	187		30.6244	5231
30.6578	182		30.6578	5269
30.6912	143		30.6912	5278
30.7246	200		30.7246	5268
30.7581	181		30.7581	5261
30.7915	217		30.7915	5259
30.8249	176		30.8249	5286
30.8583	189		30.8583	5235
30.8917	174		30.8917	5268
30.9252	191		30.9252	5243
30.9586	212		30.9586	5238
30.992	183		30.992	5257
31.0254	220		31.0254	5241
31.0589	192		31.0589	5240
31.0923	199		31.0923	5223
31.1257	170		31.1257	5227
31.1591	172		31.1591	5244
31.1926	171		31.1926	5224
31.226	148		31.226	5254
31.2594	157		31.2594	5250
31.2928	166		31.2928	5216
31.3262	153		31.3262	5215
31.3597	157		31.3597	5234
31.3931	177		31.3931	5238
31.4265	163		31.4265	5266
31.4599	158		31.4599	5243
31.4934	168		31.4934	5243
31.5268	161		31.5268	5243
31.5602	160		31.5602	5237
31.5936	167		31.5936	5255
31.6271	191		31.6271	5249
31.6605	181		31.6605	5258
31.6939	173		31.6939	5277
31.7273	155		31.7273	5282
31.7607	161		31.7607	5238
31.7942	158		31.7942	5217
31.8276	158		31.8276	5274
31.861	177		31.861	5298
31.8944	168		31.8944	5283
31.9278	202		31.9278	5282
31.9613	215		31.9613	5307
31.9947	222		31.9947	5270
32.0281	177		32.0281	5293
32.0615	212		32.0615	5275
32.095	199		32.095	5255
32.1284	209		32.1284	5283
32.1618	200		32.1618	5272
32.1952	214		32.1952	5257
32.2287	196		32.2287	5244
32.2621	203		32.2621	5227
32.2955	176		32.2955	5239
32.3289	156		32.3289	5260
32.3623	163		32.3623	5269
32.3958	161		32.3958	5306
32.4292	163		32.4292	5254
32.4626	171		32.4626	5274
32.496	148		32.496	5289
32.5295	162		32.5295	5313
32.5629	163		32.5629	5316
32.5963	165		32.5963	5397
32.6297	155		32.6297	5486
32.6632	161		32.6632	5498
32.6966	156		32.6966	5488
32.73	159		32.73	5460
32.7634	174		32.7634	5515
32.7968	174		32.7968	5568
32.8303	177		32.8303	5477
32.8637	176		32.8637	5458
32.8971	171		32.8971	5423
32.9305	143		32.9305	5376
32.9639	186		32.9639	5336
32.9974	173		32.9974	5307
33.0308	168		33.0308	5321
33.0642	174		33.0642	5293
33.0976	184		33.0976	5285
33.1311	188		33.1311	5313
33.1645	211		33.1645	5379
33.1979	198		33.1979	5511
33.2313	223		33.2313	5353
33.2647	246		33.2647	5339
33.2982	283		33.2982	5338
33.3316	215		33.3316	5282
33.365	213		33.365	5247
33.3984	245		33.3984	5248
33.4319	186		33.4319	5228
33.4653	174		33.4653	5208
33.4987	165		33.4987	5225
33.5321	130		33.5321	5236
33.5656	160		33.5656	5225
33.599	143		33.599	5201
33.6324	160		33.6324	5204
33.6658	147		33.6658	5206
33.6992	148		33.6992	5203
33.7327	140		33.7327	5201
33.7661	145		33.7661	5178
33.7995	162		33.7995	5249
33.8329	160		33.8329	5221
33.8664	162		33.8664	5199
33.8998	163		33.8998	5180
33.9332	158		33.9332	5228
33.9666	143		33.9666	5189
34.0001	149		34.0001	5226
34.0335	165		34.0335	5202
34.0669	148		34.0669	5214
34.1003	151		34.1003	5221
34.1337	159		34.1337	5182
34.1672	163		34.1672	5203
34.2006	167		34.2006	5218
34.234	147		34.234	5248
34.2674	149		34.2674	5240
34.3008	152		34.3008	5216
34.3343	170		34.3343	5236
34.3677	173		34.3677	5221
34.4011	146		34.4011	5226
34.4345	163		34.4345	5216
34.468	172		34.468	5229
34.5014	150		34.5014	5240
34.5348	160		34.5348	5212
34.5682	153		34.5682	5211
34.6016	159		34.6016	5213
34.6351	167		34.6351	5233
34.6685	157		34.6685	5216
34.7019	151		34.7019	5201
34.7353	157		34.7353	5186
34.7688	169		34.7688	5202
34.8022	143		34.8022	5194
34.8356	158		34.8356	5202
34.869	179		34.869	5208
34.9025	165		34.9025	5237
34.9359	168		34.9359	5201
34.9693	150		34.9693	5216
35.0027	132		35.0027	5218
35.0361	135		35.0361	5216
35.0696	152		35.0696	5199
35.103	138		35.103	5193
35.1364	198		35.1364	5227
35.1698	186		35.1698	5199
35.2033	158		35.2033	5231
35.2367	160		35.2367	5238
35.2701	177		35.2701	5205
35.3035	191		35.3035	5213
35.337	145		35.337	5234
35.3704	161		35.3704	5249
35.4038	172		35.4038	5240
35.4372	145		35.4372	5320
35.4706	177		35.4706	5362
35.5041	188		35.5041	5294
35.5375	219		35.5375	5315
35.5709	207		35.5709	5296
35.6043	225		35.6043	5284
35.6377	200		35.6377	5310
35.6712	227		35.6712	5351
35.7046	211		35.7046	5300
35.738	249		35.738	5284
35.7714	259		35.7714	5256
35.8049	234		35.8049	5260
35.8383	202		35.8383	5225
35.8717	173		35.8717	5223
35.9051	174		35.9051	5241
35.9385	167		35.9385	5291
35.972	174		35.972	5312
36.0054	139		36.0054	5376
36.0388	151		36.0388	5382
36.0722	158		36.0722	5303
36.1057	193		36.1057	5283
36.1391	188		36.1391	5302
36.1725	208		36.1725	5231
36.2059	191		36.2059	5214
36.2394	165		36.2394	5231
36.2728	163		36.2728	5202
36.3062	157		36.3062	5199
36.3396	161		36.3396	5218
36.373	155		36.373	5192
36.4065	147		36.4065	5211
36.4399	176		36.4399	5221
36.4733	180		36.4733	5292
36.5067	183		36.5067	5377
36.5402	178		36.5402	5460
36.5736	290		36.5736	5520
36.607	440		36.607	5469
36.6404	470		36.6404	5391
36.6739	380		36.6739	5375
36.7073	409		36.7073	5297
36.7407	304		36.7407	5263
36.7741	277		36.7741	5206
36.8075	205		36.8075	5223
36.841	186		36.841	5212
36.8744	162		36.8744	5213
36.9078	161		36.9078	5185
36.9412	173		36.9412	5241
36.9746	170		36.9746	5199
37.0081	163		37.0081	5226
37.0415	169		37.0415	5198
37.0749	141		37.0749	5204
37.1083	160		37.1083	5225
37.1418	142		37.1418	5213
37.1752	166		37.1752	5229
37.2086	171		37.2086	5179
37.242	167		37.242	5213
37.2754	153		37.2754	5205
37.3089	156		37.3089	5190
37.3423	173		37.3423	5211
37.3757	132		37.3757	5202
37.4091	157		37.4091	5215
37.4426	132		37.4426	5160
37.476	173		37.476	5218
37.5094	161		37.5094	5205
37.5428	151		37.5428	5206
37.5763	142		37.5763	5244
37.6097	148		37.6097	5209
37.6431	180		37.6431	5208
37.6765	157		37.6765	5209
37.7099	174		37.7099	5222
37.7434	140		37.7434	5157
37.7768	158		37.7768	5191
37.8102	167		37.8102	5198
37.8436	159		37.8436	5205
37.8771	156		37.8771	5202
37.9105	146		37.9105	5187
37.9439	157		37.9439	5166
37.9773	153		37.9773	5212
38.0108	162		38.0108	5193
38.0442	136		38.0442	5200
38.0776	157		38.0776	5195
38.111	158		38.111	5173
38.1444	163		38.1444	5183
38.1779	119		38.1779	5183
38.2113	149		38.2113	5205
38.2447	135		38.2447	5223
38.2781	148		38.2781	5203
38.3115	158		38.3115	5190
38.345	159		38.345	5191
38.3784	146		38.3784	5197
38.4118	166		38.4118	5241
38.4452	153		38.4452	5193
38.4787	146		38.4787	5225
38.5121	160		38.5121	5234
38.5455	170		38.5455	5180
38.5789	161		38.5789	5216
38.6124	132		38.6124	5223
38.6458	155		38.6458	5195
38.6792	147		38.6792	5210
38.7126	160		38.7126	5186
38.746	171		38.746	5213
38.7795	167		38.7795	5225
38.8129	138		38.8129	5218
38.8463	170		38.8463	5181
38.8797	172		38.8797	5177
38.9132	165		38.9132	5224
38.9466	160		38.9466	5213
38.98	136		38.98	5205
39.0134	146		39.0134	5222
39.0468	146		39.0468	5226
39.0803	156		39.0803	5216
39.1137	155		39.1137	5222
39.1471	142		39.1471	5206
39.1805	115		39.1805	5192
39.214	157		39.214	5183
39.2474	165		39.2474	5210
39.2808	162		39.2808	5243
39.3142	136		39.3142	5213
39.3477	137		39.3477	5289
39.3811	141		39.3811	5333
39.4145	174		39.4145	5394
39.4479	190		39.4479	5433
39.4813	198		39.4813	5418
39.5148	217		39.5148	5506
39.5482	272		39.5482	5410
39.5816	330		39.5816	5310
39.615	296		39.615	5351
39.6485	224		39.6485	5327
39.6819	250		39.6819	5221
39.7153	210		39.7153	5188
39.7487	172		39.7487	5195
39.7822	166		39.7822	5214
39.8156	168		39.8156	5202
39.849	151		39.849	5190
39.8824	142		39.8824	5191
39.9158	131		39.9158	5208
39.9493	157		39.9493	5211
39.9827	162		39.9827	5192
40.0161	156		40.0161	5173
40.0495	153		40.0495	5187
40.0829	149		40.0829	5234
40.1164	157		40.1164	5234
40.1498	143		40.1498	5221
40.1832	159		40.1832	5228
40.2166	169		40.2166	5239
40.2501	140		40.2501	5324
40.2835	150		40.2835	5512
40.3169	155		40.3169	5678
40.3503	223		40.3503	5620
40.3837	305		40.3837	5463
40.4172	300		40.4172	5475
40.4506	283		40.4506	5466
40.484	246		40.484	5284
40.5174	234		40.5174	5235
40.5509	191		40.5509	5214
40.5843	162		40.5843	5221
40.6177	181		40.6177	5226
40.6511	124		40.6511	5208
40.6846	159		40.6846	5198
40.718	158		40.718	5190
40.7514	149		40.7514	5222
40.7848	148		40.7848	5201
40.8182	153		40.8182	5225
40.8517	173		40.8517	5220
40.8851	155		40.8851	5202
40.9185	172		40.9185	5236
40.9519	180		40.9519	5198
40.9854	180		40.9854	5225
41.0188	231		41.0188	5201
41.0522	214		41.0522	5204
41.0856	163		41.0856	5204
41.1191	168		41.1191	5186
41.1525	180		41.1525	5208
41.1859	167		41.1859	5183
41.2193	143		41.2193	5201
41.2527	163		41.2527	5187
41.2862	148		41.2862	5195
41.3196	137		41.3196	5167
41.353	153		41.353	5211
41.3864	145		41.3864	5208
41.4198	157		41.4198	5203
41.4533	138		41.4533	5192
41.4867	135		41.4867	5179
41.5201	162		41.5201	5197
41.5535	128		41.5535	5191
41.587	167		41.587	5233
41.6204	147		41.6204	5250
41.6538	146		41.6538	5227
41.6872	145		41.6872	5228
41.7206	142		41.7206	5231
41.7541	143		41.7541	5185
41.7875	157		41.7875	5197
41.8209	163		41.8209	5190
41.8543	152		41.8543	5188
41.8878	129		41.8878	5186
41.9212	174		41.9212	5186
41.9546	167		41.9546	5191
41.988	174		41.988	5187
42.0215	162		42.0215	5199
42.0549	169		42.0549	5197
42.0883	160		42.0883	5170
42.1217	150		42.1217	5209
42.1551	130		42.1551	5157
42.1886	156		42.1886	5189
42.222	147		42.222	5188
42.2554	155		42.2554	5176
42.2888	181		42.2888	5212
42.3223	166		42.3223	5198
42.3557	134		42.3557	5215
42.3891	181		42.3891	5214
42.4225	179		42.4225	5270
42.456	242		42.456	5290
42.4894	262		42.4894	5343
42.5228	297		42.5228	5406
42.5562	404		42.5562	5283
42.5896	384		42.5896	5261
42.6231	317		42.6231	5301
42.6565	312		42.6565	5301
42.6899	279		42.6899	5238
42.7233	217		42.7233	5234
42.7567	157		42.7567	5214
42.7902	177		42.7902	5201
42.8236	174		42.8236	5223
42.857	152		42.857	5188
42.8904	134		42.8904	5209
42.9239	129		42.9239	5204
42.9573	135		42.9573	5189
42.9907	165		42.9907	5198
43.0241	148		43.0241	5213
43.0576	138		43.0576	5218
43.091	145		43.091	5205
43.1244	131		43.1244	5284
43.1578	150		43.1578	5294
43.1912	130		43.1912	5260
43.2247	171		43.2247	5283
43.2581	159		43.2581	5262
43.2915	143		43.2915	5237
43.3249	163		43.3249	5221
43.3584	176		43.3584	5211
43.3918	157		43.3918	5179
43.4252	138		43.4252	5214
43.4586	141		43.4586	5193
43.492	157		43.492	5197
43.5255	139		43.5255	5205
43.5589	148		43.5589	5243
43.5923	136		43.5923	5194
43.6257	134		43.6257	5232
43.6592	136		43.6592	5234
43.6926	161		43.6926	5255
43.726	148		43.726	5285
43.7594	166		43.7594	5305
43.7929	146		43.7929	5324
43.8263	142		43.8263	5329
43.8597	134		43.8597	5303
43.8931	142		43.8931	5306
43.9265	153		43.9265	5305
43.96	129		43.96	5326
43.9934	130		43.9934	5290
44.0268	137		44.0268	5259
44.0602	147		44.0602	5251
44.0936	139		44.0936	5214
44.1271	136		44.1271	5234
44.1605	134		44.1605	5222
44.1939	150		44.1939	5199
44.2273	147		44.2273	5204
44.2608	165		44.2608	5208
44.2942	132		44.2942	5186
44.3276	148		44.3276	5202
44.361	141		44.361	5199
44.3944	142		44.3944	5189
44.4279	148		44.4279	5199
44.4613	130		44.4613	5210
44.4947	134		44.4947	5173
44.5281	138		44.5281	5165
44.5616	143		44.5616	5200
44.595	137		44.595	5200
44.6284	160		44.6284	5183
44.6618	150		44.6618	5178
44.6953	130		44.6953	5188
44.7287	148		44.7287	5208
44.7621	147		44.7621	5205
44.7955	142		44.7955	5198
44.8289	160		44.8289	5182
44.8624	173		44.8624	5194
44.8958	172		44.8958	5178
44.9292	149		44.9292	5202
44.9626	127		44.9626	5200
44.9961	159		44.9961	5188
45.0295	160		45.0295	5168
45.0629	151		45.0629	5198
45.0963	130		45.0963	5169
45.1298	135		45.1298	5206
45.1632	143		45.1632	5194
45.1966	150		45.1966	5160
45.23	128		45.23	5197
45.2634	171		45.2634	5186
45.2969	167		45.2969	5201
45.3303	143		45.3303	5168
45.3637	138		45.3637	5190
45.3971	135		45.3971	5170
45.4305	166		45.4305	5171
45.464	156		45.464	5195
45.4974	147		45.4974	5182
45.5308	138		45.5308	5185
45.5642	162		45.5642	5188
45.5977	143		45.5977	5193
45.6311	127		45.6311	5210
45.6645	152		45.6645	5210
45.6979	151		45.6979	5232
45.7314	172		45.7314	5255
45.7648	151		45.7648	5306
45.7982	148		45.7982	5393
45.8316	210		45.8316	5395
45.865	213		45.865	5307
45.8985	299		45.8985	5325
45.9319	246		45.9319	5279
45.9653	220		45.9653	5225
45.9987	249		45.9987	5250
46.0322	207		46.0322	5210
46.0656	187		46.0656	5183
46.099	132		46.099	5182
46.1324	135		46.1324	5159
46.1658	174		46.1658	5198
46.1993	139		46.1993	5181
46.2327	168		46.2327	5200
46.2661	151		46.2661	5198
46.2995	140		46.2995	5186
46.333	151		46.333	5181
46.3664	138		46.3664	5178
46.3998	167		46.3998	5188
46.4332	160		46.4332	5183
46.4667	137		46.4667	5176
46.5001	162		46.5001	5176
46.5335	156		46.5335	5176
46.5669	132		46.5669	5202
46.6003	169		46.6003	5180
46.6338	146		46.6338	5179
46.6672	138		46.6672	5181
46.7006	131		46.7006	5167
46.734	130		46.734	5180
46.7675	146		46.7675	5192
46.8009	155		46.8009	5173
46.8343	139		46.8343	5211
46.8677	165		46.8677	5185
46.9012	138		46.9012	5206
46.9346	139		46.9346	5204
46.968	126		46.968	5169
47.0014	122		47.0014	5186
47.0348	152		47.0348	5201
47.0683	139		47.0683	5238
47.1017	150		47.1017	5239
47.1351	135		47.1351	5264
47.1685	166		47.1685	5221
47.2019	156		47.2019	5190
47.2354	137		47.2354	5226
47.2688	153		47.2688	5232
47.3022	166		47.3022	5222
47.3356	143		47.3356	5188
47.3691	135		47.3691	5203
47.4025	138		47.4025	5268
47.4359	155		47.4359	5294
47.4693	156		47.4693	5326
47.5027	152		47.5027	5349
47.5362	138		47.5362	5506
47.5696	151		47.5696	5738
47.603	161		47.603	5371
47.6364	139		47.6364	5284
47.6699	155		47.6699	5443
47.7033	118		47.7033	5407
47.7367	145		47.7367	5274
47.7701	140		47.7701	5263
47.8036	141		47.8036	5275
47.837	132		47.837	5225
47.8704	158		47.8704	5258
47.9038	158		47.9038	5220
47.9372	168		47.9372	5268
47.9707	131		47.9707	5239
48.0041	160		48.0041	5226
48.0375	157		48.0375	5227
48.0709	135		48.0709	5216
48.1044	149		48.1044	5198
48.1378	160		48.1378	5176
48.1712	172		48.1712	5195
48.2046	177		48.2046	5163
48.2381	159		48.2381	5208
48.2715	152		48.2715	5190
48.3049	171		48.3049	5223
48.3383	153		48.3383	5220
48.3717	166		48.3717	5216
48.4052	169		48.4052	5264
48.4386	148		48.4386	5325
48.472	137		48.472	5569
48.5054	155		48.5054	5753
48.5388	156		48.5388	5717
48.5723	129		48.5723	5439
48.6057	158		48.6057	5429
48.6391	155		48.6391	5489
48.6725	163		48.6725	5414
48.706	147		48.706	5256
48.7394	157		48.7394	5220
48.7728	153		48.7728	5217
48.8062	146		48.8062	5224
48.8396	145		48.8396	5211
48.8731	160		48.8731	5212
48.9065	165		48.9065	5197
48.9399	156		48.9399	5198
48.9733	122		48.9733	5215
49.0068	146		49.0068	5215
49.0402	130		49.0402	5222
49.0736	146		49.0736	5215
49.107	153		49.107	5227
49.1405	142		49.1405	5224
49.1739	147		49.1739	5225
49.2073	149		49.2073	5215
49.2407	145		49.2407	5236
49.2741	138		49.2741	5192
49.3076	150		49.3076	5236
49.341	134		49.341	5188
49.3744	147		49.3744	5200
49.4078	151		49.4078	5189
49.4413	153		49.4413	5213
49.4747	168		49.4747	5238
49.5081	178		49.5081	5216
49.5415	168		49.5415	5201
49.575	210		49.575	5255
49.6084	173		49.6084	5203
49.6418	140		49.6418	5225
49.6752	160		49.6752	5202
49.7086	173		49.7086	5189
49.7421	180		49.7421	5208
49.7755	151		49.7755	5200
49.8089	151		49.8089	5216
49.8423	162		49.8423	5250
49.8757	145		49.8757	5247
49.9092	158		49.9092	5268
49.9426	159		49.9426	5268
49.976	153		49.976	5333
50.0094	152		50.0094	5409
50.0429	160		50.0429	5480
50.0763	141		50.0763	5616
50.1097	176		50.1097	5744
50.1431	187		50.1431	5717
50.1765	321		50.1765	5638
50.21	507		50.21	5659
50.2434	901		50.2434	5539
50.2768	1007		50.2768	5396
50.3102	589		50.3102	5350
50.3437	434		50.3437	5348
50.3771	520		50.3771	5257
50.4105	539		50.4105	5206
50.4439	341		50.4439	5200
50.4774	201		50.4774	5192
50.5108	167		50.5108	5202
50.5442	163		50.5442	5210
50.5776	151		50.5776	5164
50.611	173		50.611	5193
50.6445	159		50.6445	5192
50.6779	161		50.6779	5195
50.7113	158		50.7113	5200
50.7447	167		50.7447	5182
50.7782	167		50.7782	5165
50.8116	140		50.8116	5218
50.845	139		50.845	5178
50.8784	150		50.8784	5194
50.9119	147		50.9119	5204
50.9453	136		50.9453	5171
50.9787	139		50.9787	5164
51.0121	161		51.0121	5175
51.0455	139		51.0455	5181
51.079	143		51.079	5163
51.1124	171		51.1124	5178
51.1458	137		51.1458	5192
51.1792	150		51.1792	5178
51.2126	125		51.2126	5163
51.2461	125		51.2461	5177
51.2795	157		51.2795	5163
51.3129	152		51.3129	5171
51.3463	149		51.3463	5168
51.3798	140		51.3798	5164
51.4132	158		51.4132	5154
51.4466	149		51.4466	5151
51.48	142		51.48	5159
51.5135	129		51.5135	5147
51.5469	143		51.5469	5164
51.5803	135		51.5803	5157
51.6137	122		51.6137	5187
51.6472	127		51.6472	5148
51.6806	152		51.6806	5177
51.714	141		51.714	5153
51.7474	150		51.7474	5168
51.7808	119		51.7808	5190
51.8143	159		51.8143	5175
51.8477	127		51.8477	5170
51.8811	139		51.8811	5189
51.9145	147		51.9145	5163
51.9479	126		51.9479	5181
51.9814	145		51.9814	5147
52.0148	167		52.0148	5147
52.0482	150		52.0482	5147
52.0816	141		52.0816	5163
52.1151	137		52.1151	5180
52.1485	150		52.1485	5152
52.1819	137		52.1819	5175
52.2153	149		52.2153	5164
52.2488	139		52.2488	5169
52.2822	139		52.2822	5178
52.3156	149		52.3156	5150
52.349	111		52.349	5166
52.3824	141		52.3824	5167
52.4159	131		52.4159	5178
52.4493	157		52.4493	5163
52.4827	143		52.4827	5190
52.5161	122		52.5161	5145
52.5496	105		52.5496	5158
52.583	143		52.583	5152
52.6164	139		52.6164	5178
52.6498	138		52.6498	5152
52.6833	134		52.6833	5192
52.7167	124		52.7167	5186
52.7501	157		52.7501	5190
52.7835	152		52.7835	5176
52.8169	147		52.8169	5194
52.8504	151		52.8504	5188
52.8838	146		52.8838	5189
52.9172	140		52.9172	5176
52.9506	139		52.9506	5224
52.9841	166		52.9841	5192
53.0175	153		53.0175	5203
53.0509	138		53.0509	5179
53.0843	173		53.0843	5158
53.1177	168		53.1177	5186
53.1512	126		53.1512	5160
53.1846	141		53.1846	5148
53.218	146		53.218	5154
53.2514	165		53.2514	5170
53.2848	147		53.2848	5181
53.3183	166		53.3183	5180
53.3517	155		53.3517	5180
53.3851	148		53.3851	5186
53.4185	130		53.4185	5186
53.452	131		53.452	5162
53.4854	130		53.4854	5174
53.5188	139		53.5188	5183
53.5522	150		53.5522	5152
53.5857	145		53.5857	5180
53.6191	148		53.6191	5168
53.6525	139		53.6525	5162
53.6859	142		53.6859	5159
53.7193	146		53.7193	5154
53.7528	141		53.7528	5166
53.7862	148		53.7862	5173
53.8196	138		53.8196	5170
53.853	129		53.853	5171
53.8865	160		53.8865	5178
53.9199	129		53.9199	5190
53.9533	151		53.9533	5166
53.9867	157		53.9867	5209
54.0201	155		54.0201	5192
54.0536	147		54.0536	5199
54.087	165		54.087	5223
54.1204	173		54.1204	5210
54.1538	171		54.1538	5206
54.1873	193		54.1873	5195
54.2207	193		54.2207	5220
54.2541	171		54.2541	5191
54.2875	203		54.2875	5178
54.321	160		54.321	5163
54.3544	179		54.3544	5163
54.3878	155		54.3878	5169
54.4212	159		54.4212	5158
54.4546	152		54.4546	5171
54.4881	148		54.4881	5160
54.5215	138		54.5215	5178
54.5549	121		54.5549	5179
54.5883	145		54.5883	5156
54.6217	165		54.6217	5156
54.6552	137		54.6552	5193
54.6886	128		54.6886	5192
54.722	171		54.722	5179
54.7554	163		54.7554	5225
54.7889	152		54.7889	5292
54.8223	139		54.8223	5370
54.8557	170		54.8557	5431
54.8891	148		54.8891	5524
54.9226	162		54.9226	5483
54.956	210		54.956	5410
54.9894	252		54.9894	5302
55.0228	256		55.0228	5340
55.0562	221		55.0562	5347
55.0897	208		55.0897	5310
55.1231	194		55.1231	5187
55.1565	217		55.1565	5188
55.1899	172		55.1899	5170
55.2234	170		55.2234	5202
55.2568	159		55.2568	5178
55.2902	141		55.2902	5211
55.3236	161		55.3236	5290
55.3571	174		55.3571	5372
55.3905	169		55.3905	5316
55.4239	207		55.4239	5271
55.4573	249		55.4573	5227
55.4907	208		55.4907	5231
55.5242	181		55.5242	5283
55.5576	137		55.5576	5268
55.591	205		55.591	5239
55.6244	214		55.6244	5223
55.6579	136		55.6579	5211
55.6913	148		55.6913	5212
55.7247	159		55.7247	5220
55.7581	146		55.7581	5206
55.7915	132		55.7915	5189
55.825	162		55.825	5208
55.8584	152		55.8584	5203
55.8918	148		55.8918	5203
55.9252	138		55.9252	5215
55.9586	128		55.9586	5213
55.9921	153		55.9921	5189
56.0255	136		56.0255	5198
56.0589	127		56.0589	5203
56.0923	162		56.0923	5195
56.1258	139		56.1258	5177
56.1592	125		56.1592	5175
56.1926	111		56.1926	5152
56.226	148		56.226	5190
56.2595	138		56.2595	5162
56.2929	135		56.2929	5179
56.3263	137		56.3263	5183
56.3597	137		56.3597	5166
56.3931	129		56.3931	5170
56.4266	162		56.4266	5170
56.46	135		56.46	5167
56.4934	115		56.4934	5171
56.5268	143		56.5268	5176
56.5603	147		56.5603	5183
56.5937	138		56.5937	5183
56.6271	168		56.6271	5185
56.6605	136		56.6605	5166
56.694	136		56.694	5197
56.7274	143		56.7274	5191
56.7608	159		56.7608	5191
56.7942	130		56.7942	5182
56.8276	167		56.8276	5188
56.8611	173		56.8611	5163
56.8945	150		56.8945	5173
56.9279	176		56.9279	5173
56.9613	151		56.9613	5195
56.9948	181		56.9948	5193
57.0282	129		57.0282	5198
57.0616	137		57.0616	5183
57.095	137		57.095	5191
57.1284	152		57.1284	5166
57.1619	120		57.1619	5182
57.1953	155		57.1953	5199
57.2287	149		57.2287	5175
57.2621	165		57.2621	5200
57.2955	146		57.2955	5195
57.329	161		57.329	5203
57.3624	131		57.3624	5220
57.3958	139		57.3958	5213
57.4292	142		57.4292	5229
57.4627	151		57.4627	5176
57.4961	157		57.4961	5175
57.5295	128		57.5295	5185
57.5629	126		57.5629	5206
57.5964	125		57.5964	5188
57.6298	157		57.6298	5225
57.6632	142		57.6632	5177
57.6966	172		57.6966	5168
57.73	169		57.73	5159
57.7635	149		57.7635	5176
57.7969	152		57.7969	5176
57.8303	139		57.8303	5153
57.8637	141		57.8637	5183
57.8972	140		57.8972	5186
57.9306	166		57.9306	5185
57.964	138		57.964	5152
57.9974	153		57.9974	5170
58.0309	135		58.0309	5165
58.0643	159		58.0643	5155
58.0977	132		58.0977	5193
58.1311	142		58.1311	5174
58.1645	151		58.1645	5153
58.198	143		58.198	5166
58.2314	130		58.2314	5179
58.2648	145		58.2648	5189
58.2982	145		58.2982	5185
58.3317	132		58.3317	5158
58.3651	118		58.3651	5163
58.3985	142		58.3985	5174
58.4319	119		58.4319	5133
58.4653	132		58.4653	5173
58.4988	145		58.4988	5187
58.5322	157		58.5322	5155
58.5656	152		58.5656	5131
58.599	150		58.599	5158
58.6325	167		58.6325	5163
58.6659	122		58.6659	5150
58.6993	117		58.6993	5156
58.7327	129		58.7327	5156
58.7662	124		58.7662	5158
58.7996	134		58.7996	5144
58.833	135		58.833	5162
58.8664	138		58.8664	5165
58.8998	157		58.8998	5144
58.9333	109		58.9333	5173
58.9667	169		58.9667	5190
59.0001	111		59.0001	5164
59.0335	150		59.0335	5190
59.0669	140		59.0669	5209
59.1004	150		59.1004	5144
59.1338	138		59.1338	5169
59.1672	162		59.1672	5175
59.2006	149		59.2006	5165
59.2341	145		59.2341	5145
59.2675	141		59.2675	5168
59.3009	156		59.3009	5146
59.3343	161		59.3343	5158
59.3678	143		59.3678	5160
59.4012	111		59.4012	5160
59.4346	139		59.4346	5155
59.468	161		59.468	5156
59.5014	118		59.5014	5167
59.5349	151		59.5349	5175
59.5683	128		59.5683	5176
59.6017	161		59.6017	5187
59.6351	132		59.6351	5156
59.6686	145		59.6686	5177
59.702	143		59.702	5178
59.7354	139		59.7354	5183
59.7688	156		59.7688	5201
59.8023	152		59.8023	5188
59.8357	138		59.8357	5238
59.8691	139		59.8691	5371
59.9025	177		59.9025	5458
59.9359	161		59.9359	5620
59.9694	230		59.9694	5825
60.0028	290		60.0028	5934
60.0362	429		60.0362	5613
60.0696	414		60.0696	5468
60.1031	334		60.1031	5424
60.1365	253		60.1365	5487
60.1699	232		60.1699	5511
60.2033	291		60.2033	5330
60.2367	323		60.2367	5249
60.2702	252		60.2702	5205
60.3036	193		60.3036	5194
60.337	181		60.337	5192
60.3704	171		60.3704	5188
60.4038	136		60.4038	5176
60.4373	151		60.4373	5167
60.4707	153		60.4707	5171
60.5041	134		60.5041	5162
60.5375	152		60.5375	5164
60.571	130		60.571	5168
60.6044	143		60.6044	5199
60.6378	130		60.6378	5174
60.6712	111		60.6712	5190
60.7047	137		60.7047	5218
60.7381	134		60.7381	5169
60.7715	138		60.7715	5202
60.8049	156		60.8049	5178
60.8383	117		60.8383	5189
60.8718	134		60.8718	5192
60.9052	162		60.9052	5193
60.9386	138		60.9386	5190
60.972	152		60.972	5218
61.0055	145		61.0055	5177
61.0389	149		61.0389	5179
61.0723	131		61.0723	5200
61.1057	124		61.1057	5178
61.1392	134		61.1392	5192
61.1726	153		61.1726	5188
61.206	139		61.206	5164
61.2394	148		61.2394	5169
61.2728	131		61.2728	5188
61.3063	149		61.3063	5206
61.3397	130		61.3397	5204
61.3731	145		61.3731	5202
61.4065	139		61.4065	5321
61.44	138		61.44	5293
61.4734	159		61.4734	5214
61.5068	161		61.5068	5175
61.5402	161		61.5402	5232
61.5736	146		61.5736	5257
61.6071	129		61.6071	5217
61.6405	162		61.6405	5156
61.6739	157		61.6739	5200
61.7073	158		61.7073	5160
61.7407	140		61.7407	5167
61.7742	148		61.7742	5173
61.8076	142		61.8076	5155
61.841	108		61.841	5180
61.8744	115		61.8744	5122
61.9079	146		61.9079	5164
61.9413	155		61.9413	5151
61.9747	125		61.9747	5158
62.0081	122		62.0081	5144
62.0416	142		62.0416	5146
62.075	145		62.075	5141
62.1084	139		62.1084	5157
62.1418	130		62.1418	5166
62.1752	140		62.1752	5171
62.2087	122		62.2087	5178
62.2421	137		62.2421	5145
62.2755	141		62.2755	5143
62.3089	131		62.3089	5136
62.3424	124		62.3424	5160
62.3758	131		62.3758	5145
62.4092	150		62.4092	5187
62.4426	151		62.4426	5195
62.4761	159		62.4761	5180
62.5095	174		62.5095	5187
62.5429	165		62.5429	5192
62.5763	167		62.5763	5178
62.6097	159		62.6097	5158
62.6432	150		62.6432	5204
62.6766	162		62.6766	5198
62.71	178		62.71	5157
62.7434	132		62.7434	5206
62.7769	155		62.7769	5169
62.8103	159		62.8103	5169
62.8437	152		62.8437	5170
62.8771	148		62.8771	5190
62.9105	145		62.9105	5171
62.944	126		62.944	5165
62.9774	136		62.9774	5152
63.0108	142		63.0108	5167
63.0442	130		63.0442	5174
63.0777	142		63.0777	5164
63.1111	142		63.1111	5181
63.1445	140		63.1445	5167
63.1779	132		63.1779	5186
63.2113	136		63.2113	5160
63.2448	130		63.2448	5187
63.2782	143		63.2782	5151
63.3116	122		63.3116	5177
63.345	147		63.345	5150
63.3785	162		63.3785	5169
63.4119	132		63.4119	5167
63.4453	111		63.4453	5162
63.4787	143		63.4787	5159
63.5121	138		63.5121	5140
63.5456	142		63.5456	5168
63.579	138		63.579	5141
63.6124	139		63.6124	5154
63.6458	150		63.6458	5128
63.6793	122		63.6793	5163
63.7127	121		63.7127	5145
63.7461	137		63.7461	5159
63.7795	147		63.7795	5191
63.813	118		63.813	5160
63.8464	131		63.8464	5178
63.8798	134		63.8798	5150
63.9132	137		63.9132	5189
63.9466	141		63.9466	5189
63.9801	131		63.9801	5199
64.0135	132		64.0135	5221
64.0469	156		64.0469	5217
64.0803	213		64.0803	5197
64.1137	271		64.1137	5195
64.1472	271		64.1472	5188
64.1806	205		64.1806	5188
64.214	162		64.214	5177
64.2474	169		64.2474	5199
64.2809	222		64.2809	5181
64.3143	187		64.3143	5175
64.3477	181		64.3477	5151
64.3811	134		64.3811	5177
64.4146	137		64.4146	5186
64.448	143		64.448	5180
64.4814	132		64.4814	5152
64.5148	126		64.5148	5176
64.5482	153		64.5482	5154
64.5817	121		64.5817	5208
64.6151	116		64.6151	5203
64.6485	155		64.6485	5175
64.6819	135		64.6819	5257
64.7154	117		64.7154	5223
64.7488	140		64.7488	5192
64.7822	141		64.7822	5159
64.8156	132		64.8156	5179
64.8491	145		64.8491	5206
64.8825	143		64.8825	5209
64.9159	129		64.9159	5177
64.9493	149		64.9493	5164
64.9827	149		64.9827	5173
65.0162	122		65.0162	5187
65.0496	109		65.0496	5153
65.083	127		65.083	5160
65.1164	109		65.1164	5170
65.1499	139		65.1499	5136
65.1833	129		65.1833	5130
65.2167	128		65.2167	5143
65.2501	138		65.2501	5151
65.2835	151		65.2835	5139
65.317	151		65.317	5164
65.3504	135		65.3504	5187
65.3838	143		65.3838	5147
65.4172	132		65.4172	5163
65.4507	118		65.4507	5175
65.4841	167		65.4841	5175
65.5175	153		65.5175	5176
65.5509	138		65.5509	5159
65.5844	137		65.5844	5158
65.6178	134		65.6178	5158
65.6512	130		65.6512	5171
65.6846	145		65.6846	5175
65.718	124		65.718	5179
65.7515	116		65.7515	5180
65.7849	141		65.7849	5201
65.8183	134		65.8183	5169
65.8517	142		65.8517	5185
65.8851	169		65.8851	5187
65.9186	142		65.9186	5142
65.952	135		65.952	5183
65.9854	161		65.9854	5169
66.0188	142		66.0188	5159
66.0523	156		66.0523	5176
66.0857	124		66.0857	5168
66.1191	141		66.1191	5167
66.1525	147		66.1525	5162
66.186	124		66.186	5177
66.2194	115		66.2194	5186
66.2528	121		66.2528	5155
66.2862	136		66.2862	5169
66.3196	112		66.3196	5167
66.3531	142		66.3531	5174
66.3865	139		66.3865	5176
66.4199	131		66.4199	5150
66.4533	149		66.4533	5173
66.4868	140		66.4868	5140
66.5202	124		66.5202	5171
66.5536	142		66.5536	5190
66.587	124		66.587	5153
66.6204	127		66.6204	5153
66.6539	138		66.6539	5170
66.6873	140		66.6873	5143
66.7207	120		66.7207	5169
66.7541	139		66.7541	5132
66.7876	126		66.7876	5151
66.821	153		66.821	5170
66.8544	130		66.8544	5163
66.8878	145		66.8878	5154
66.9212	139		66.9212	5158
66.9547	149		66.9547	5169
66.9881	137		66.9881	5147
67.0215	130		67.0215	5164
67.0549	137		67.0549	5145
67.0884	138		67.0884	5153
67.1218	149		67.1218	5163
67.1552	131		67.1552	5173
67.1886	145		67.1886	5162
67.222	143		67.222	5165
67.2555	139		67.2555	5152
67.2889	151		67.2889	5158
67.3223	140		67.3223	5188
67.3557	155		67.3557	5162
67.3892	141		67.3892	5174
67.4226	159		67.4226	5142
67.456	143		67.456	5169
67.4894	139		67.4894	5163
67.5229	130		67.5229	5178
67.5563	119		67.5563	5148
67.5897	145		67.5897	5179
67.6231	165		67.6231	5167
67.6565	168		67.6565	5209
67.69	162		67.69	5198
67.7234	145		67.7234	5240
67.7568	203		67.7568	5245
67.7902	250		67.7902	5247
67.8237	322		67.8237	5215
67.8571	343		67.8571	5217
67.8905	285		67.8905	5208
67.9239	229		67.9239	5226
67.9574	210		67.9574	5227
67.9908	234		67.9908	5258
68.0242	245		68.0242	5290
68.0576	253		68.0576	5346
68.091	240		68.091	5460
68.1244	209		68.1244	5543
68.1579	269		68.1579	5575
68.1913	301		68.1913	5610
68.2247	433		68.2247	5439
68.2581	342		68.2581	5388
68.2916	284		68.2916	5418
68.325	270		68.325	5455
68.3584	302		68.3584	5479
68.3918	369		68.3918	5424
68.4253	416		68.4253	5292
68.4587	346		68.4587	5251
68.4921	237		68.4921	5212
68.5255	163		68.5255	5220
68.5589	234		68.5589	5245
68.5924	214		68.5924	5203
68.6258	229		68.6258	5188
68.6592	172		68.6592	5178
68.6926	174		68.6926	5160
68.7261	140		68.7261	5194
68.7595	141		68.7595	5170
68.7929	124		68.7929	5159
68.8263	166		68.8263	5176
68.8598	140		68.8598	5189
68.8932	148		68.8932	5145
68.9266	121		68.9266	5158
68.96	116		68.96	5166
68.9934	143		68.9934	5152
69.0269	131		69.0269	5160
69.0603	143		69.0603	5158
69.0937	138		69.0937	5189
69.1271	131		69.1271	5180
69.1606	146		69.1606	5190
69.194	122		69.194	5176
69.2274	127		69.2274	5169
69.2608	117		69.2608	5158
69.2943	141		69.2943	5134
69.3277	149		69.3277	5160
69.3611	139		69.3611	5182
69.3945	147		69.3945	5169
69.4279	135		69.4279	5157
69.4614	126		69.4614	5183
69.4948	143		69.4948	5179
69.5282	153		69.5282	5166
69.5616	141		69.5616	5162
69.5951	157		69.5951	5145
69.6285	145		69.6285	5177
69.6619	147		69.6619	5160
69.6953	145		69.6953	5153
69.7287	136		69.7287	5174
69.7622	158		69.7622	5164
69.7956	137		69.7956	5157
69.829	152		69.829	5173
69.8624	142		69.8624	5157
69.8958	162		69.8958	5164
69.9293	135		69.9293	5167
69.9627	148		69.9627	5174
69.9961	141		69.9961	5142
70.0295	138		70.0295	5147
70.063	148		70.063	5173
70.0964	139		70.0964	5189
70.1298	143		70.1298	5181
70.1632	141		70.1632	5174
70.1967	137		70.1967	5199
70.2301	145		70.2301	5159
70.2635	158		70.2635	5181
70.2969	146		70.2969	5173
70.3303	161		70.3303	5182
70.3638	132		70.3638	5185
70.3972	126		70.3972	5165
70.4306	146		70.4306	5143
70.464	135		70.464	5170
70.4975	132		70.4975	5164
70.5309	125		70.5309	5176
70.5643	135		70.5643	5156
70.5977	145		70.5977	5144
70.6311	135		70.6311	5143
70.6646	139		70.6646	5142
70.698	152		70.698	5179
70.7314	167		70.7314	5166
70.7648	136		70.7648	5171
70.7983	146		70.7983	5162
70.8317	120		70.8317	5148
70.8651	146		70.8651	5152
70.8985	122		70.8985	5167
70.932	129		70.932	5155
70.9654	147		70.9654	5154
70.9988	141		70.9988	5143
71.0322	128		71.0322	5131
71.0656	150		71.0656	5145
71.0991	126		71.0991	5147
71.1325	141		71.1325	5166
71.1659	110		71.1659	5162
71.1993	137		71.1993	5146
71.2327	136		71.2327	5125
71.2662	121		71.2662	5137
71.2996	136		71.2996	5168
71.333	132		71.333	5146
71.3664	128		71.3664	5151
71.3999	141		71.3999	5162
71.4333	125		71.4333	5154
71.4667	137		71.4667	5151
71.5001	147		71.5001	5151
71.5336	135		71.5336	5165
71.567	148		71.567	5175
71.6004	136		71.6004	5167
71.6338	137		71.6338	5133
71.6672	119		71.6672	5174
71.7007	151		71.7007	5148
71.7341	117		71.7341	5150
71.7675	174		71.7675	5169
71.8009	138		71.8009	5150
71.8344	122		71.8344	5162
[truncated: 543 more rows]

## Sheet: Sheet3
OD值	UCS	OD值	Shear strength		ND	UCS	ND	Shear strength		LJ	UCS	Shear strength		temperature	UCS	temperature	Shear strength		Ⅰ	Ⅱ	Ⅲ	Ⅳ
	kPa		MPa			MPa		MPa			MPa	MPa		℃	MPa	℃	MPa		%	%	%	%
0.4	320.19	0.4	0.45		0.25	0.86579	0.25	0.78		0	1.10235	0.99		20	0.49627	20	0.5		4.1	3.9	1.8	3.7
0.8	547.21	0.8	0.57		0.5	1.10235	0.5	0.99		30	0.67341	0.62		25	0.80569	25	0.74		5.6	4.6	2.1	4.4
1.2	869.96	1.2	0.78		0.75	1.17926	0.75	1.13		60	0.45424	0.51		30	1.10235	30	0.99		6.8	5.1	2.4	5
1.6	1102.35	1.6	0.99		1	0.90325	1	0.8		90	0.30256	0.4		35	0.88912	35	0.79		7.6	6.4	2.9	5.9
2	1127.56	2	1.05		1.25	0.72514	1.25	0.66		1:1:1:1	0.94325	0.83		40	0.31249	40	0.39		7.8	6.9	3.1	6.1
																			6.9	5.5	2.6	5.1
																			7.6	6.4	2.9	5.9
																			7.9	6.9	3.2	6.1
																			7.1	6	2.7	5.7
																			5.9	5	2.4	4.6
																			7.6	6.4	2.9	5.9
																			6.1	5.8	1.8	4
																			5.7	5.1	1.21	3.8
																			5.2	4.8	0.8	3
																			7.2	6.1	2.6	5.4
																			5.1	4.6	2.3	4.5
																			6.8	5.5	2.4	5.4
																			7.6	6.4	2.9	5.9
																			6.9	5.6	2.8	5.7
																			3.9	3.7	2.2	4.2
